# Supplementary material for: Gold Nanobipyramids for Near-Infrared Fluorescence-Enhanced Imaging and Treatment of Triple-Negative Breast Cancer
Source: Cancers (Basel). 2023 Jul 20;15(14):3693. doi: 10.3390/cancers15143693 (PMC10378199; doi:10.3390/cancers15143693)
Supplement: Supplementary file 1 [file cancers-15-03693-s001.zip]

Archive with 1 entries (1 files):
- cancers-2476938-supplementary.pdf
